# Supplementary material for: Physical Activity, Positive and Negative Symptoms of Psychosis, and General Psychopathology among People with Psychotic Disorders: A Meta-Analysis
Source: J Clin Med. 2022 May 11;11(10):2719. doi: 10.3390/jcm11102719 (PMC9144999; doi:10.3390/jcm11102719)
Supplement: Supplementary file 1 [file jcm-11-02719-s001.zip]

Archive with 2 entries (2 files):
- Supplemental Material 1.pdf
- Supplemental Material 2.pdf
